# Supplementary material for: Bacillus pumilus SAFR-032 Genome Revisited: Sequence Update and Re-Annotation
Source: PLoS One. 2016 Jun 28;11(6):e0157331. doi: 10.1371/journal.pone.0157331 (PMC4924849; doi:10.1371/journal.pone.0157331)
Supplement: S1 Table — (XLSX) [file pone.0157331.s003.xlsx]

## Sheet: Genes omitted by PGAP
Original list of genes omitted by PGAP - Locus tag	Gene/ORF product
BPUM_0067	HP
BPUM_0084	ribosomal protein L33 RpmGB
BPUM_0092	HP
BPUM_0149	HP
BPUM_0183	HP
BPUM_0185	hypothetical membrane protein
BPUM_0196	HP
BPUM_0228	HP
BPUM_0330	HP
BPUM_0366	HP
BPUM_0392	HP
BPUM_0393	HP
BPUM_0425	HP YdbN
BPUM_0449	HP
BPUM_0456	HP
BPUM_0473	HP
BPUM_0489	HP
BPUM_0502	HP
BPUM_0569	HP
BPUM_0618	HP
BPUM_0620	HP
BPUM_0675	HP
BPUM_0682	HP
BPUM_0706	hypothetical membrane protein
BPUM_0717	HP
BPUM_0718	HP YflI
BPUM_0762	HP
BPUM_0779	HP
BPUM_0793	HP
BPUM_0797	HP
BPUM_0806	HP
BPUM_0815	HP
BPUM_0853	HP
BPUM_0855	HP
BPUM_0874	HP
BPUM_0888	HP
BPUM_0912	HP YhdX
BPUM_0939	HP
BPUM_0941	HP
BPUM_0950	HP
BPUM_0964	HP
BPUM_0966	HP YhfH
BPUM_1069	hypothetical membrane protein
BPUM_1083	HP
BPUM_1104	HP
BPUM_1110	HP
BPUM_1112	HP YosA
BPUM_1124	HP
BPUM_1142	possible RapA phosphatase inhibitor PhrA1
BPUM_1182	HP
BPUM_1197	HP
BPUM_1201	HP
BPUM_1216	HP
BPUM_1218	HP
BPUM_1223	HP YkzD
BPUM_1224	HP
BPUM_1231	HP YkzB
BPUM_1244	HP
BPUM_1245	HP
BPUM_1293	HP
BPUM_1299	HP
BPUM_1340	HP
BPUM_1342	HP YkpC
BPUM_1424	HP
BPUM_1643	HP
BPUM_1701	HP
BPUM_1711	HP
BPUM_1714	HP
BPUM_1735	HP
BPUM_1760	HP
BPUM_1887	HP YozD
BPUM_1888	HP
BPUM_1919	HP
BPUM_1970	HP YpmA
BPUM_2019	HP
BPUM_2043	HP
BPUM_2056	HP
BPUM_2094	HP
BPUM_2133	HP
BPUM_2192	SinR antagonist SinI
BPUM_2210	HP YqgW
BPUM_2218	HP YqgO
BPUM_2240	HP
BPUM_2290	HP
BPUM_2303	HP
BPUM_2305	HP
BPUM_2325	HP
BPUM_2337	HP
BPUM_2357	HP
BPUM_2358	HP YrzI
BPUM_2386	HP
BPUM_2398	HP
BPUM_2420	HP
BPUM_2526	HP
BPUM_2557	HP
BPUM_2622	HP
BPUM_2721	HP
BPUM_2743	HP
BPUM_2744	HP
BPUM_2757	hypothetical bacteriophage protein XkdN2
BPUM_2759	HP
BPUM_2791	HP
BPUM_2822	HP
BPUM_2867	HP
BPUM_2871	HP
BPUM_2878	HP
BPUM_2880	HP
BPUM_2917	HP
BPUM_2928	HP
BPUM_2933	HP
BPUM_2943	HP
BPUM_2955	HP
BPUM_2958	HP
BPUM_2970	HP
BPUM_2982	HP
BPUM_2993	HP
BPUM_2999	HP
BPUM_3020	HP
BPUM_3025	HP
BPUM_3034	HP
BPUM_3089	HP
BPUM_3101	HP
BPUM_3107	HP
BPUM_3109	HP
BPUM_3118	HP
BPUM_3149	HP
BPUM_3160	HP
BPUM_3165	HP
BPUM_3171	HP
BPUM_3174	HP
BPUM_3256	possible poly-gamma-glutamate synthesis protein YwtC
BPUM_3277	HP
BPUM_3282	HP
BPUM_3299	HP
BPUM_3352	HP
BPUM_3355	HP
BPUM_3366	HP
BPUM_3368	HP
BPUM_3404	HP
BPUM_3446	HP
BPUM_3447	HP
BPUM_3480	HP
BPUM_3493	HP
BPUM_3510	HP YxzF
BPUM_3534	HP
BPUM_3577	HP
BPUM_3584	HP
BPUM_3654	HP
BPUM_3660	HP
BPUM_3703	HP YycC
BPUM_3737	ribosomal protein L34 RpmH
BPUM_nc0001	ribosomal protein L10 leader
BPUM_nc0002	ribosomal protein L13 leader
BPUM_nc0003	possible purine riboswitch
BPUM_nc0004	possible YdaO-YuaA riboswitch
BPUM_nc0005	signal recognition particle-like (SRP) RNA component scr
BPUM_nc0006	purine riboswitch
BPUM_nc0007	possible SAM riboswitch
BPUM_nc0009	possible YkkC-YxkD riboswitch
BPUM_nc0010	YkoK riboswitch
BPUM_nc0011	YybP-YkoY riboswitch element; SraF riboswitch
BPUM_nc0012	PreQ1 riboswitch
BPUM_nc0013	possible ylbH leader
BPUM_nc0014	6S RNA ssrS
BPUM_nc0015	possible purine riboswitch
BPUM_nc0016	RNA component of RNase P
BPUM_nc0018	possible GcvT riboswitch
BPUM_nc0019	possible TPP riboswitch
BPUM_nc0020	lysine riboswitch
BPUM_nc0021	ribosomal protein L20 leader
BPUM_nc0022	transfer-messenger RNA (tmRNA) ssrA
BPUM_nc0023	possible glmS riboswitch
BPUM_nc0024	6S RNA ssrS
HP - hypothetical protein

## Sheet: Genes omitted by PGAP now added
Genes omitted by PGAP - now added back - Locus tag	Gene/ORF product	Start	End
BPUM_0067	HP	94086	94196
BPUM_0084	ribosomal protein L33 RpmGB	115361	115510
BPUM_0092	HP	119926	119777
BPUM_0149	HP	167323	167517
BPUM_0183	HP	201114	201272
BPUM_0185	hypothetical membrane protein	202058	202219
BPUM_0196	HP	210027	209851
BPUM_0228	HP	244846	245016
BPUM_0330	HP	391068	390970
BPUM_0366	HP	432391	432546
BPUM_0392	HP	456363	456214
BPUM_0393	HP	456990	456808
BPUM_0425	HP YdbN	492645	492496
BPUM_0449	HP	513055	512921
BPUM_0456	HP	521229	521390
BPUM_0473	HP	535180	535329
BPUM_0489	HP	545426	545220
BPUM_0502	HP	554586	554756
BPUM_0569	HP	606407	606574
BPUM_0618	HP	658912	658727
BPUM_0620	HP	659383	659604
BPUM_0675	HP	753251	753102
BPUM_0682	HP	759662	759817
BPUM_0717	HP	797199	797062
BPUM_0718	HP YflI	797495	797334
BPUM_0762	HP	845679	845834
BPUM_0779	HP	862808	862575
BPUM_0793	HP	874122	874280
BPUM_0797	HP	876688	876515
BPUM_0806	HP	884956	884792
BPUM_0815	HP	891327	891079
BPUM_0853	HP	931869	932018
BPUM_0855	HP	935213	935127
BPUM_0874	HP	955868	955716
BPUM_0888	HP	972278	972114
BPUM_0912	HP YhdX	991703	991804
BPUM_0939	HP	1021186	1021299
BPUM_0941	HP	1021733	1021587
BPUM_0950	HP	1026780	1026932
BPUM_0964	HP	1042604	1042786
BPUM_0966	HP YhfH	1044549	1044412
BPUM_1069	hypothetical membrane protein	1157208	1156849
BPUM_1083	HP	1171868	1171695
BPUM_1104	HP	1188711	1188550
BPUM_1110	HP	1191272	1191439
BPUM_1112	HP YosA	1191832	1191957
BPUM_1124	HP	1202319	1202507
BPUM_1142	possible RapA phosphatase inhibitor PhrA1	1217153	1217290
BPUM_1182	HP	1254520	1254693
BPUM_1197	HP	1267930	1268145
BPUM_1201	HP	1270634	1270500
BPUM_1216	HP	1281967	1282122
BPUM_1218	HP	1283573	1283382
BPUM_1223	HP YkzD	1287363	1287503
BPUM_1224	HP	1287729	1287535
BPUM_1231	HP YkzB	1292479	1292637
BPUM_1244	HP	1304562	1304726
BPUM_1245	HP	1304719	1304886
BPUM_1293	HP	1357023	1356871
BPUM_1299	HP	1361660	1361836
BPUM_1340	HP	1395787	1396002
BPUM_1342	HP YkpC	1397469	1397338
BPUM_1424	HP	1480996	1481187
BPUM_1643	HP	1704343	1704492
BPUM_1701	HP	1755558	1755692
BPUM_1711	HP	1763538	1763413
BPUM_1714	HP	1765491	1765342
BPUM_1735	HP	1778640	1778801
BPUM_1760	HP	1805786	1806010
BPUM_1887	HP YozD	1949617	1949447
BPUM_1888	HP	1949638	1949871
BPUM_1919	HP	1972300	1972374
BPUM_1970	HP YpmA	2021446	2021276
BPUM_2019	HP	2065196	2065375
BPUM_2043	HP	2087445	2087236
BPUM_2056	HP	2098977	2099069
BPUM_2094	HP	2127248	2127397
BPUM_2133	HP	2165041	2165244
BPUM_2192	SinR antagonist sinI	2219006	2219170
BPUM_2210	HP YqgW	2229371	2229568
BPUM_2218	HP YqgO	2237983	2237807
BPUM_2290	HP	2305779	2305913
BPUM_2303	HP	2315489	2315641
BPUM_2305	HP	2316329	2316180
BPUM_2325	HP	2329732	2329544
BPUM_2337	HP	2341153	2340983
BPUM_2357	HP	2368670	2368795
BPUM_2358	HP YrzI	2369295	2369161
BPUM_2386	HP	2395854	2395723
BPUM_2398	HP	2409020	2408850
BPUM_2420	HP	2429471	2429617
BPUM_2526	HP	2538611	2538456
BPUM_2557	HP	2568837	2569070
BPUM_2622	HP	2636640	2636804
BPUM_2721	HP	2729463	2729585
BPUM_2743	HP	2754155	2754045
BPUM_2744	HP	2754251	2754156
BPUM_2757	hypothetical bacteriophage protein XkdN2	2766291	2766136
BPUM_2759	HP	2766914	2766997
BPUM_2791	HP	2796032	2795931
BPUM_2822	HP	2821691	2821849
BPUM_2867	HP	2867462	2867575
BPUM_2871	HP	2869642	2869415
BPUM_2878	HP	2874572	2874736
BPUM_2880	HP	2875062	2875229
BPUM_2917	HP	2909600	2909698
BPUM_2928	HP	2921427	2921260
BPUM_2933	HP	2924644	2924796
BPUM_2943	HP	2933055	2933192
BPUM_2955	HP	2941877	2941713
BPUM_2958	HP	2944679	2944512
BPUM_2970	HP	2954366	2954488
BPUM_2982	HP	2967905	2967813
BPUM_2993	HP	2980701	2980624
BPUM_2999	HP	2984525	2984379
BPUM_3020	HP	3006586	3006452
BPUM_3025	HP	3010595	3010443
BPUM_3034	HP	3019713	3019931
BPUM_3089	HP	3070294	3070193
BPUM_3101	HP	3082089	3081871
BPUM_3107	HP	3086445	3086371
BPUM_3109	HP	3087622	3087711
BPUM_3118	HP	3094101	3094232
BPUM_3149	HP	3125600	3125436
BPUM_3160	HP	3139060	3138932
BPUM_3165	HP	3142022	3142135
BPUM_3171	HP	3147795	3147950
BPUM_3174	HP	3149538	3149428
BPUM_3256	possible poly-gamma-glutamate synthesis protein YwtC	3242877	3242707
BPUM_3277	HP	3263738	3263595
BPUM_3282	HP	3270240	3270395
BPUM_3299	HP	3283776	3283961
BPUM_3352	HP	3329454	3329609
BPUM_3355	HP	3332206	3332042
BPUM_3366	HP	3340935	3340759
BPUM_3368	HP	3341755	3341600
BPUM_3404	HP	3376825	3376640
BPUM_3446	general stress protein 17m	3413583	3413762
BPUM_3480	HP	3446787	3446632
BPUM_3493	HP	3455946	3455773
BPUM_3510	HP YxzF	3473928	3473815
BPUM_3534	HP	3498160	3498315
BPUM_3577	HP	3541651	3541815
BPUM_3584	HP	3546703	3546858
BPUM_3654	HP	3619709	3620005
BPUM_3660	HP	3626463	3626624
BPUM_3703	HP YycC	3671756	3671926
BPUM_3737	ribosomal protein L34 rpmH RpmH	3703844	3703710
BPUM_nc0001	ribosomal protein L10 leader	117880	118007
BPUM_nc0002	ribosomal protein L13 leader	151794	151855
BPUM_nc0003	possible purine riboswitch	211992	212092
BPUM_nc0004	possible YdaO-YuaA riboswitch	471954	472023
BPUM_nc0005	signal recognition particle-like (SRP) RNA component scr	28611	28902
BPUM_nc0006	purine riboswitch	632851	632933
BPUM_nc0007	possible SAM riboswitch	1116940	1116822
BPUM_nc0009	possible YkkC-YxkD riboswitch	1270861	1270962
BPUM_nc0010	YkoK riboswitch	1287642	1287795
BPUM_nc0011	YybP-YkoY riboswitch element; SraF riboswitch	1297059	1297175
BPUM_nc0012	PreQ1 riboswitch	1324514	1324555
BPUM_nc0013	possible ylbH leader	1447446	1447516
BPUM_nc0014	6S RNA ssrS	1916402	1916254
BPUM_nc0015	possible purine riboswitch	1996864	1996767
BPUM_nc0016	RNA component of RNase P	2003850	2003501
BPUM_nc0018	possible GcvT riboswitch	2216018	2215991
BPUM_nc0019	possible TPP riboswitch	2431541	2431609
BPUM_nc0020	lysine riboswitch	2515233	2515062
BPUM_nc0021	ribosomal protein L20 leader	2542128	2541998
BPUM_nc0022	transfer-messenger RNA (tmRNA) ssrA	3015467	3015108
BPUM_nc0023	possible glmS riboswitch	186249	186410
BPUM_nc0024	6S RNA ssrS	2405148	2405328
HP - hypothetical protein
