# Supplementary material for: Bacillus pumilus SAFR-032 Genome Revisited: Sequence Update and Re-Annotation
Source: PLoS One. 2016 Jun 28;11(6):e0157331. doi: 10.1371/journal.pone.0157331 (PMC4924849; doi:10.1371/journal.pone.0157331)
Supplement: S2 Table — (XLSX) [file pone.0157331.s004.xlsx]

## Sheet: Genes - ambiguous start codons
Locus tag of gene/ORF	Coordinates in the earlier version *		Coordinates in the PGAP's version ~		Length of ORF/gene			Coordinates in the updated PGAP's version ^
	Start	End	Start	End	Earlier version	PGAP version	Difference in gene/ORF length	Start	End
BPUM_0002	1409	2674	1538	2674	1265	1136	129	1538	2674
BPUM_0003	2801	3040	2825	3040	239	215	24	2825	3040
BPUM_0005	4178	4432	4187	4432	254	245	9	4187	4432
BPUM_0006	4478	6406	4490	6406	1928	1916	12	4490	6406
BPUM_0010	15726	16592	38757	39815	866	1058	192	38757	39815
BPUM_0034	35305	36705	58558	59928	1400	1370	30	58558	59928
BPUM_0050	52968	53975	76188	77198	1007	1010	3	76188	77198
BPUM_0051	54072	55475	77253	78698	1403	1445	42	77253	78698
BPUM_0054	58188	58970	81417	82193	782	776	6	81417	82193
BPUM_0069	76664	77230	99896	100453	566	557	9	99896	100453
BPUM_0072	80912	82231	104075	105454	1319	1379	60	104075	105454
BPUM_0087	93321	93800	116589	117023	479	434	45	116589	117023
BPUM_0093	96714	100304	119946	123527	3590	3581	9	119946	123527
BPUM_0110	114745	114969	137992	138192	224	200	24	137992	138192
BPUM_0117	117233	117784	140471	141007	551	536	15	140471	141007
BPUM_0160	157677	158264	180924	181487	587	563	24	180924	181487
BPUM_0199	191004	190159	214149	213382	845	767	78	214149	213382
BPUM_0201	191651	191956	214934	215179	305	245	60	214934	215179
BPUM_0204	194801	193716	218021	216939	1085	1082	3	218021	216939
BPUM_0234	226718	228205	249947	251428	1487	1481	6	249947	251428
BPUM_0249	244527	245420	267714	268643	893	929	36	267714	268643
BPUM_0285	282923	283324	306164	306547	401	383	18	306164	306547
BPUM_0295	292978	293901	316219	317124	923	905	18	316219	317124
BPUM_0318	316466	317296	339650	340519	830	869	39	339650	340519
BPUM_0319	318695	329407	341924	352630	10712	10706	6	341924	352630
BPUM_0333	372905	373207	396146	396430	302	284	18	396146	396430
BPUM_0335	374230	375210	397576	398433	980	857	123	397576	398433
BPUM_0337	376503	377177	399732	400400	674	668	6	399726	400400
BPUM_0341	380004	380588	403200	403811	584	611	27	403200	403811
BPUM_0344	384110	385918	407357	409141	1808	1784	24	407357	409141
BPUM_0377	418822	419091	442048	442314	269	266	3	442048	442314
BPUM_0389	431274	430618	454452	453841	656	611	45	454452	453841
BPUM_0398	437736	438017	461007	461240	281	233	48	461007	461240
BPUM_0405	446529	448598	469734	471821	2069	2087	18	469734	471821
BPUM_0417	460627	462090	483694	485313	1463	1619	156	483694	485313
BPUM_0431	474102	475643	497376	498866	1541	1490	51	497376	498866
BPUM_0460	500945	500484	524183	523707	461	476	15	524183	523707
BPUM_0472	511871	511425	535100	534648	446	452	6	535100	534648
BPUM_0478	515144	515950	538388	539173	806	785	21	538388	539173
BPUM_0487	520223	520879	543479	544102	656	623	33	543479	544102
BPUM_0490	522253	522591	545521	545814	338	293	45	545521	545814
BPUM_0494	525554	524565	548681	547788	989	893	96	548681	547788
BPUM_0514	550439	549885	27960	27442	554	518	36	27960	27442
BPUM_0517	553384	553728	30962	31285	344	323	21	30962	31285
BPUM_0524	562651	563121	562692	563120	470	428	42	562692	563120
BPUM_0530	567850	568614	567858	568613	764	755	9	567858	568613
BPUM_0543	580350	578944	580331	578943	1406	1388	18	580331	578943
BPUM_0553	592152	593117	592160	593116	965	956	9	592160	593116
BPUM_0594	631947	632573	632051	632572	626	521	105	632051	632572
BPUM_0613	653674	654360	653670	654359	686	689	3	653670	654359
BPUM_0624	662123	662932	662239	662931	809	692	117	662239	662931
BPUM_0628	668567	669799	668599	669798	1232	1199	33	668599	669798
BPUM_0651	725867	727264	725869	727263	1397	1394	3	725869	727263
BPUM_0672	750502	749549	750456	749548	953	908	45	750456	749548
BPUM_0677	754344	755348	754376	755347	1004	971	33	754376	755347
BPUM_0684	762298	763713	762282	763712	1415	1430	15	762297	763712
BPUM_0685	764072	763719	764062	763718	353	344	9	764062	763718
BPUM_0707	786826	788460	786861	788459	1634	1598	36	786861	788459
BPUM_0708	788461	789162	788463	789161	701	698	3	788463	789161
BPUM_0715	796282	795974	796245	795973	308	272	36	796245	795973
BPUM_0716	796361	797020	796369	797019	659	650	9	796369	797019
BPUM_0720	798551	799921	798556	799920	1370	1364	6	798556	799920
BPUM_0729	810347	812047	810340	812046	1700	1706	6	810340	812046
BPUM_0732	817565	813339	817627	813338	4226	4289	63	817627	813338
BPUM_0752	833336	834337	833467	834336	1001	869	132	833467	834336
BPUM_0754	835953	836537	835970	836536	584	566	18	835970	836536
BPUM_0756	838554	838985	838559	838984	431	425	6	838559	838984
BPUM_0761	843710	845641	843718	845640	1931	1922	9	843718	845640
BPUM_0765	848010	848282	848000	848281	272	281	9	848000	848281
BPUM_0773	859158	858433	859010	858432	725	578	147	859010	858432
BPUM_0782	864414	864989	864485	864988	575	503	72	864485	864988
BPUM_0803	882587	883039	882571	883038	452	467	15	882571	883038
BPUM_0808	885680	885895	885673	885894	215	221	6	885673	885894
BPUM_0820	895257	896234	895241	896233	977	992	15	895241	896233
BPUM_0822	897812	898858	897856	898857	1046	1001	45	897856	898857
BPUM_0830	911983	912438	912012	912437	455	425	30	912012	912437
BPUM_0831	912848	913657	912862	913656	809	794	15	912862	913656
BPUM_0832	913802	914236	913804	914235	434	431	3	913804	914235
BPUM_0833	914307	915005	914300	915004	698	704	6	914300	915004
BPUM_0836	916274	915951	916219	915950	323	269	54	916219	915950
BPUM_0840	920323	921000	920433	920999	677	566	111	920433	920999
BPUM_0841	921027	922460	921104	922459	1433	1355	78	921104	922459
BPUM_0842	923322	922570	923276	922569	752	707	45	923276	922569
BPUM_0845	926080	924929	926076	924928	1151	1148	3	926076	924928
BPUM_0846	926161	926757	926172	926756	596	584	12	926172	926756
BPUM_0851	931196	930429	931174	930428	767	746	21	931174	930428
BPUM_0862	942588	942349	942548	942348	239	200	39	942548	942348
BPUM_0864	943933	944331	943950	944330	398	380	18	943950	944330
BPUM_0866	944913	945422	944915	945421	509	506	3	944915	945421
BPUM_0867	945558	946454	945578	946453	896	875	21	945578	946453
BPUM_0868	947124	946480	947102	946479	644	623	21	947102	946479
BPUM_0877	958172	958717	958300	958716	545	416	129	958300	958716
BPUM_0886	970216	971379	970233	971378	1163	1145	18	970233	971378
BPUM_0889	972296	973162	972277	973161	866	884	18	972277	973161
BPUM_0890	973479	973198	973445	973197	281	248	33	973445	973197
BPUM_0895	977620	979044	977628	979043	1424	1415	9	977628	979043
BPUM_0899	982117	982926	982062	982925	809	863	54	982062	982925
BPUM_0901	984418	983357	984414	983356	1061	1058	3	984414	983356
BPUM_0917	996439	995915	996420	995914	524	506	18	996420	995914
BPUM_0982	1061070	1062266	1061096	1062265	1196	1169	27	1061096	1062265
BPUM_0989	1067928	1067560	1067921	1067559	368	362	6	1067921	1067559
BPUM_0990	1068075	1068692	1068053	1068691	617	638	21	1068053	1068691
BPUM_0993	1073170	1076691	1073181	1076690	3521	3509	12	1073181	1076690
BPUM_0998	1085560	1085333	1085550	1085332	227	218	9	1085550	1085332
BPUM_1001	1086798	1086178	1086791	1086177	620	614	6	1086791	1086177
BPUM_1010	1091795	1093642	1091800	1093641	1847	1841	6	1091800	1093641
BPUM_1030	1118675	1119799	1118821	1119798	1124	977	147	1118821	1119798
BPUM_1034	1123441	1123800	1123344	1123799	359	455	96	1123344	1123799
BPUM_1042	1128623	1129666	1128628	1129665	1043	1037	6	1128628	1129665
BPUM_1064	1151474	1152373	1151458	1152372	899	914	15	1151458	1152372
BPUM_1072	1160257	1161288	1160259	1161287	1031	1028	3	1160259	1161287
BPUM_1073	1161304	1162368	1161306	1162367	1064	1061	3	1161306	1162367
BPUM_1086	1174520	1173750	1174516	1173749	770	767	3	1174516	1173749
BPUM_1088	1175351	1175719	1175353	1175718	368	365	3	1175353	1175718
BPUM_1095	1181866	1182498	1181880	1182497	632	617	15	1181880	1182497
BPUM_1107	1190329	1189946	1190280	1189945	383	335	48	1190280	1189945
BPUM_1108	1190721	1190326	1190711	1190325	395	386	9	1190711	1190325
BPUM_1109	1190902	1191240	1190889	1191239	338	350	12	1190820	1191239
BPUM_1111	1191518	1191748	1191526	1191747	230	221	9	1191526	1191747
BPUM_1115	1194807	1195067	1194809	1195066	260	257	3	1194809	1195066
BPUM_1143	1217533	1217823	1217589	1217822	290	233	57	1217589	1217822
BPUM_1151	1225229	1226134	1225243	1226133	905	890	15	1225243	1226133
BPUM_1153	1228813	1227353	1228824	1227352	1460	1472	12	1228824	1227352
BPUM_1154	1229059	1229862	1229037	1229861	803	824	21	1229037	1229861
BPUM_1155	1230294	1229899	1230269	1229898	395	371	24	1230269	1229898
BPUM_1172	1243699	1244694	1243713	1244693	995	980	15	1243713	1244693
BPUM_1175	1247458	1248159	1247463	1248158	701	695	6	1247463	1248158
BPUM_1176	1248149	1248904	1248136	1248903	755	767	12	1248136	1248903
BPUM_1184	1255703	1256533	1255708	1256532	830	824	6	1255708	1256532
BPUM_1194	1266184	1266708	1266186	1266707	524	521	3	1266186	1266707
BPUM_1204	1271925	1271704	1271888	1271703	221	185	36	1271888	1271703
BPUM_1228	1291013	1291384	1291015	1291383	371	368	3	1291012	1291383
BPUM_1242	1302594	1303940	1302587	1303939	1346	1352	6	1302587	1303939
BPUM_1248	1308425	1308916	1308418	1308915	491	497	6	1308424	1308915
BPUM_1252	1313242	1314492	1313271	1314491	1250	1220	30	1313271	1314491
BPUM_1282	1342268	1342495	1342252	1342494	227	242	15	1342252	1342494
BPUM_1300	1363098	1361902	1363178	1361901	1196	1277	81	1363178	1361901
BPUM_1307	1368692	1369228	1368712	1369227	536	515	21	1368712	1369227
BPUM_1314	1373209	1373667	1373241	1373666	458	425	33	1373241	1373666
BPUM_1316	1374568	1375698	1374519	1375697	1130	1178	48	1374519	1375697
BPUM_1345	1399198	1400559	1399248	1400558	1361	1310	51	1399248	1400558
BPUM_1360	1415101	1415334	1415112	1415333	233	221	12	1415112	1415333
BPUM_1369	1424404	1424727	1424445	1424726	323	281	42	1424445	1424726
BPUM_1372	1425879	1427171	1425848	1427170	1292	1322	30	1425848	1427170
BPUM_1378	1434198	1435598	1434164	1435597	1400	1433	33	1434164	1435597
BPUM_1399	1453398	1451974	1453217	1451973	1424	1244	180	1453217	1451973
BPUM_1406	1458308	1458694	1458262	1458693	386	431	45	1458262	1458693
BPUM_1411	1464489	1465970	1464494	1465969	1481	1475	6	1464494	1465969
BPUM_1434	1488936	1489715	1488938	1489714	779	776	3	1488938	1489714
BPUM_1436	1490268	1491107	1490243	1491106	839	863	24	1490243	1491106
BPUM_1523	1577520	1577975	1577531	1577974	455	443	12	1577531	1577974
BPUM_1553	1602443	1603141	1602346	1603140	698	794	96	1602346	1603140
BPUM_1555	1604338	1605603	1604343	1605602	1265	1259	6	1604343	1605602
BPUM_1564	1620507	1620806	1620515	1620805	299	290	9	1620515	1620805
BPUM_1583	1639161	1639910	1639181	1639909	749	728	21	1639181	1639909
BPUM_1595	1656751	1657671	1656759	1657670	920	911	9	1656759	1657670
BPUM_1604	1668507	1669688	1668509	1669687	1181	1178	3	1668509	1669687
BPUM_1611	1678574	1678164	1678561	1678163	410	398	12	1678561	1678163
BPUM_1624	1687439	1688434	1687477	1688433	995	956	39	1687477	1688433
BPUM_1628	1689721	1690119	1689726	1690118	398	392	6	1689726	1690118
BPUM_1640	1703198	1703776	1703233	1703775	578	542	36	1703233	1703775
BPUM_1645	1705102	1705584	1705107	1705583	482	476	6	1705107	1705583
BPUM_1656	1715219	1714770	1715230	1714769	449	461	12	1715230	1714769
BPUM_1660	1717512	1718180	1717526	1718179	668	653	15	1717526	1718179
BPUM_1669	1725976	1726446	1725972	1726445	470	473	3	1725972	1726445
BPUM_1681	1739432	1740343	1739434	1740342	911	908	3	1739434	1740342
BPUM_1693	1748967	1748779	1748945	1748778	188	167	21	1748945	1748778
BPUM_1702	1755742	1755888	1755744	1755887	146	143	3	1755744	1755887
BPUM_1707	1758001	1757414	1757994	1757413	587	581	6	1757994	1757413
BPUM_1732	1776886	1777797	1776870	1777796	911	926	15	1776870	1777796
BPUM_1741	1783776	1782310	1783784	1782309	1466	1475	9	1783784	1782309
BPUM_1747	1790903	1789638	1790905	1789637	1265	1268	3	1790905	1789637
BPUM_1761	1806535	1806077	1806495	1806076	458	419	39	1806534	1806076
BPUM_1765	1809994	1809524	1809942	1809523	470	419	51	1809942	1809523
BPUM_1766	1810041	1811633	1810112	1811632	1592	1520	72	1810112	1811632
BPUM_1772	1816425	1817834	1816427	1817833	1409	1406	3	1816427	1817833
BPUM_1779	1826859	1824928	1826861	1824927	1931	1934	3	1826861	1824927
BPUM_1787	1836089	1834671	1836208	1834670	1418	1538	120	1836208	1834670
BPUM_1790	1838552	1837947	1838524	1837946	605	578	27	1838524	1837946
BPUM_1791	1838660	1839784	1838650	1839783	1124	1133	9	1838650	1839783
BPUM_1792	1839856	1841271	1839861	1841270	1415	1409	6	1839861	1841270
BPUM_1794	1842676	1844169	1842684	1844168	1493	1484	9	1842684	1844168
BPUM_1796	1845261	1846379	1845278	1846378	1118	1100	18	1845278	1846378
BPUM_1803	1850991	1849957	1850975	1849956	1034	1019	15	1850975	1849956
BPUM_1809	1862201	1861467	1862161	1861466	734	695	39	1862161	1861466
BPUM_1811	1864987	1862567	1864989	1862566	2420	2423	3	1864989	1862566
BPUM_1817	1875955	1877772	1875942	1877771	1817	1829	12	1875942	1877771
BPUM_1819	1878691	1879296	1878726	1879295	605	569	36	1878726	1879295
BPUM_1850	1912529	1913113	1912600	1913112	584	512	72	1912600	1913112
BPUM_1853	1916955	1916548	1917047	1916547	407	500	93	1917047	1916547
BPUM_1865	1932454	1931834	1932411	1931833	620	578	42	1932411	1931833
BPUM_1872	1938816	1937911	1938824	1937910	905	914	9	1938824	1937910
BPUM_1917	1971523	1970984	1971510	1970983	539	527	12	1971510	1970983
BPUM_1955	2009236	2010270	2009145	2010269	1034	1124	90	2009145	2010269
BPUM_1968	2020729	2019371	2020665	2019370	1358	1295	63	2020665	2019370
BPUM_1984	2034800	2034243	2034835	2034242	557	593	36	2034835	2034242
BPUM_1990	2039497	2038199	2039469	2038198	1298	1271	27	2039469	2038198
BPUM_1992	2042213	2041059	2042173	2041058	1154	1115	39	2042173	2041058
BPUM_1996	2046035	2045376	2046043	2045375	659	668	9	2046043	2045375
BPUM_2008	2056555	2056355	2056584	2056354	200	230	30	2056584	2056354
BPUM_2018	2065124	2064522	2065063	2064521	602	542	60	2065063	2064521
BPUM_2038	2082579	2081998	2082539	2081997	581	542	39	2082539	2081997
BPUM_2041	2086540	2085497	2086605	2085496	1043	1109	66	2086605	2085496
BPUM_2049	2094429	2093584	2094317	2093583	845	734	111	2094317	2093583
BPUM_2052	2096729	2095572	2096722	2095571	1157	1151	6	2096722	2095571
BPUM_2067	2106339	2107238	2106353	2107237	899	884	15	2106353	2107237
BPUM_2068	2108609	2107278	2108602	2107277	1331	1325	6	2108602	2107277
BPUM_2079	2116687	2115485	2116671	2115484	1202	1187	15	2116671	2115484
BPUM_2083	2120090	2119854	2120080	2119853	236	227	9	2120080	2119853
BPUM_2092	2126876	2126487	2126767	2126486	389	281	108	2126767	2126486
BPUM_2093	2127197	2127048	2127268	2127047	149	221	72	2127196	2127047
BPUM_2100	2132090	2131590	2132068	2131589	500	479	21	2132068	2131589
BPUM_2105	2136872	2135991	2136949	2135990	881	959	78	2136949	2135990
BPUM_2112	2143856	2144872	2143837	2144871	1016	1034	18	2143837	2144871
BPUM_2123	2155998	2155150	2156033	2155149	848	884	36	2156033	2155149
BPUM_2126	2160021	2159014	2160005	2159013	1007	992	15	2160005	2159013
BPUM_2137	2168328	2167636	2168291	2167635	692	656	36	2168291	2167635
BPUM_2141	2171288	2170896	2171188	2170895	392	293	99	2171188	2170895
BPUM_2153	2184084	2183794	2183990	2183793	290	197	93	2183990	2183793
BPUM_2168	2199242	2198607	2199238	2198606	635	632	3	2199238	2198606
BPUM_2186	2211440	2211826	2211445	2211825	386	380	6	2211445	2211825
BPUM_2187	2213360	2211870	2213326	2211869	1490	1457	33	2213326	2211869
BPUM_2193	2219205	2219540	2219198	2219539	335	341	6	2219198	2219539
BPUM_2200	2223313	2222864	2223363	2222863	449	500	51	2223363	2222863
BPUM_2202	2223999	2223604	2224049	2223603	395	446	51	2224049	2223603
BPUM_2209	2229244	2228600	2229237	2228599	644	638	6	2229237	2228599
BPUM_2216	2236124	2235909	2236111	2235908	215	203	12	2236111	2235908
BPUM_2223	2241074	2240283	2241064	2240282	791	782	9	2241064	2240282
BPUM_2228	2247139	2244938	2247072	2244937	2201	2135	66	2247072	2244937
BPUM_2233	2251484	2250855	2251399	2250854	629	545	84	2251399	2250854
BPUM_2246	2261035	2260145	2261037	2260144	890	893	3	2261037	2260144
BPUM_2252	2266594	2266307	2266665	2266306	287	359	72	2266665	2266306
BPUM_2257	2272502	2271765	2272462	2271764	737	698	39	2272462	2271764
BPUM_2261	2276774	2276631	2276821	2276630	143	191	48	2276821	2276630
BPUM_2265	2281370	2279178	2281264	2279177	2192	2087	105	2281264	2279177
BPUM_2276	2291311	2289950	2291307	2289949	1361	1358	3	2291307	2289949
BPUM_2306	2317137	2316409	2317151	2316408	728	743	15	2317151	2316408
BPUM_2307	2317981	2317220	2317959	2317219	761	740	21	2317959	2317219
BPUM_2308	2319348	2318137	2319257	2318136	1211	1121	90	2319257	2318136
BPUM_2309	2319349	2320218	2319489	2320217	869	728	141	2319474	2320217
BPUM_2322	2328643	2328227	2328732	2328226	416	506	90	2328642	2328226
BPUM_2324	2329281	2329565	2329352	2329564	284	212	72	2329352	2329564
BPUM_2340	2350097	2349222	2350009	2349221	875	788	87	2350009	2349221
BPUM_2342	2351421	2352209	2351444	2352208	788	764	24	2351444	2352208
BPUM_2359	2369982	2369743	2369972	2369742	239	230	9	2369972	2369742
BPUM_2364	2373675	2373908	2373704	2373907	233	203	30	2373704	2373907
BPUM_2375	2386550	2385087	2386510	2385086	1463	1424	39	2386510	2385086
BPUM_2379	2388270	2387992	2388257	2387991	278	266	12	2388257	2387991
BPUM_2396	2407191	2405407	2407184	2405406	1784	1778	6	2407184	2405406
BPUM_2399	2409231	2410739	2408791	2408552	1508	1580	72	2409158	2410738
BPUM_2408	2420142	2421704	2420153	2421703	1562	1550	12	2420153	2421703
BPUM_2419	2429295	2429092	2429276	2429091	203	185	18	2429276	2429091
BPUM_2423	2433232	2432555	2433171	2432554	677	617	60	2433171	2432554
BPUM_2435	2444334	2444053	2444390	2444052	281	338	57	2444390	2444052
BPUM_2444	2451426	2450728	2451401	2450727	698	674	24	2451401	2450727
BPUM_2446	2453211	2452198	2453216	2452197	1013	1019	6	2453216	2452197
BPUM_2493	2503595	2502777	2503591	2502776	818	815	3	2503591	2502776
BPUM_2516	2527929	2525569	2527925	2525568	2360	2357	3	2527928	2525568
BPUM_2520	2530708	2531631	2530752	2531630	923	878	45	2530752	2531630
BPUM_2532	2542044	2541412	2541926	2541411	632	515	117	2541926	2541411
BPUM_2533	2542955	2542260	2542939	2542259	695	680	15	2542939	2542259
BPUM_2538	2547984	2547055	2547974	2547054	929	920	9	2547974	2547054
BPUM_2546	2555915	2555532	2555911	2555531	383	380	3	2555911	2555531
BPUM_2611	2625361	2625969	2625411	2625968	608	557	51	2625411	2625968
BPUM_2629	2644346	2643534	2644336	2643533	812	803	9	2644336	2643533
BPUM_2635	2649890	2648193	2649835	2648192	1697	1643	54	2649835	2648192
BPUM_2645	2658740	2657331	2658730	2657330	1409	1400	9	2658730	2657330
BPUM_2649	2663286	2661649	2663270	2661648	1637	1622	15	2663270	2661648
BPUM_2653	2666688	2667236	2666711	2667235	548	524	24	2666711	2667235
BPUM_2654	2667470	2667279	2667460	2667278	191	182	9	2667460	2667278
BPUM_2661	2672781	2675093	2672792	2675092	2312	2300	12	2672792	2675092
BPUM_2662	2675533	2675129	2675499	2675128	404	371	33	2675499	2675128
BPUM_2668	2682076	2681147	2682048	2681146	929	902	27	2682048	2681146
BPUM_2669	2684728	2682179	2684592	2682178	2549	2414	135	2684592	2682178
BPUM_2670	2685432	2685016	2684911	2684690	416	323	93	2684911	2684690
BPUM_2672	2686664	2687362	2686660	2687361	698	701	3	2686663	2687361
BPUM_2676	2691327	2690431	2691308	2690430	896	878	18	2691308	2690430
BPUM_2677	2691715	2691302	2691693	2691301	413	392	21	2691693	2691301
BPUM_2679	2692332	2692033	2692307	2692032	299	275	24	2692307	2692032
BPUM_2692	2706390	2705734	2706479	2705733	656	746	90	2706479	2705733
BPUM_2712	2720231	2720389	2720167	2720388	158	221	63	2720167	2720388
BPUM_2722	2729595	2730326	2729591	2730325	731	734	3	2729591	2730325
BPUM_2733	2745660	2746169	2745689	2746168	509	479	30	2745689	2746168
BPUM_2775	2778158	2777916	2778145	2777915	242	230	12	2778145	2777915
BPUM_2782	2783923	2783045	2783877	2783044	878	833	45	2783877	2783044
BPUM_2797	2800699	2800022	2800695	2800021	677	674	3	2800698	2800021
BPUM_2815	2814767	2814147	2814763	2814146	620	617	3	2814763	2814146
BPUM_2832	2832033	2833520	2832041	2833519	1487	1478	9	2832041	2833519
BPUM_2847	2844677	2844339	2844586	2844338	338	248	90	2844586	2844338
BPUM_2854	2849853	2849161	2849903	2849160	692	743	51	2849903	2849160
BPUM_2906	2899846	2898593	2899827	2898592	1253	1235	18	2899827	2898592
BPUM_2912	2905774	2904866	2905734	2904865	908	869	39	2905734	2904865
BPUM_2918	2909755	2910963	2909748	2910962	1208	1214	6	2909748	2910962
BPUM_2936	2926105	2925752	2926095	2925751	353	344	9	2926095	2925751
BPUM_2937	2926470	2926225	2926460	2926224	245	236	9	2926460	2926224
BPUM_2939	2927315	2926956	2927311	2926955	359	356	3	2927311	2926955
BPUM_2950	2936977	2936531	2936979	2936530	446	449	3	2936979	2936530
BPUM_2951	2937092	2937934	2937088	2937933	842	845	3	2937088	2937933
BPUM_2965	2951290	2950565	2951328	2950564	725	764	39	2951328	2950564
BPUM_2974	2959423	2957642	2959437	2957641	1781	1796	15	2959437	2957641
BPUM_2978	2964301	2963402	2964327	2963401	899	926	27	2964327	2963401
BPUM_3002	2987108	2987902	2987125	2987901	794	776	18	2987125	2987901
BPUM_3036	3020456	3020223	3020452	3020222	233	230	3	3020452	3020222
BPUM_3047	3027576	3028040	3027578	3028039	464	461	3	3027575	3028039
BPUM_3061	3041780	3043222	3041836	3043221	1442	1385	57	3041836	3043221
BPUM_3067	3048829	3047987	3048792	3047986	842	806	36	3048792	3047986
BPUM_3071	3053553	3052372	3053549	3052371	1181	1178	3	3053549	3052371
BPUM_3073	3054795	3054202	3054797	3054201	593	596	3	3054797	3054201
BPUM_3075	3057381	3056359	3057386	3056358	1022	1028	6	3057386	3056358
BPUM_3079	3061529	3060684	3061522	3060683	845	839	6	3061522	3060683
BPUM_3086	3068157	3067255	3068159	3067254	902	905	3	3068156	3067254
BPUM_3088	3070204	3069176	3070161	3069175	1028	986	42	3070161	3069175
BPUM_3094	3076262	3075372	3076225	3075371	890	854	36	3076225	3075371
BPUM_3103	3083379	3082786	3083363	3082785	593	578	15	3083363	3082785
BPUM_3106	3086173	3085520	3086100	3085519	653	581	72	3086100	3085519
BPUM_3115	3092271	3091348	3092234	3091347	923	887	36	3092234	3091347
BPUM_3117	3094047	3093097	3094079	3093096	950	983	33	3094079	3093096
BPUM_3196	3169237	3167858	3168984	3167857	1379	1127	252	3168984	3167857
BPUM_3203	3176745	3175546	3176735	3175545	1199	1190	9	3176735	3175545
BPUM_3229	3209454	3207424	3209339	3207423	2030	1916	114	3209339	3207423
BPUM_3230	3209945	3209547	3209935	3209546	398	389	9	3209935	3209546
BPUM_3237	3221810	3220839	3221803	3220838	971	965	6	3221803	3220838
BPUM_3240	3225920	3224646	3226087	3224645	1274	1442	168	3226087	3224645
BPUM_3241	3227089	3226085	3227085	3226084	1004	1001	3	3227085	3226084
BPUM_3242	3227621	3227154	3227608	3227153	467	455	12	3227608	3227153
BPUM_3244	3229318	3228302	3229281	3228301	1016	980	36	3229281	3228301
BPUM_3251	3237652	3236114	3237510	3236113	1538	1397	141	3237510	3236113
BPUM_3252	3239013	3237649	3239018	3237648	1364	1370	6	3239018	3237648
BPUM_3273	3260481	3260993	3260516	3260992	512	476	36	3260516	3260992
BPUM_3274	3261040	3261591	3261000	3261590	551	590	39	3261000	3261590
BPUM_3275	3261588	3262124	3261590	3262123	536	533	3	3261590	3262123
BPUM_3281	3270134	3269310	3270178	3269309	824	869	45	3270178	3269309
BPUM_3283	3270918	3270541	3270896	3270540	377	356	21	3270896	3270540
BPUM_3294	3279165	3279794	3279194	3279793	629	599	30	3279194	3279793
BPUM_3297	3282327	3283004	3282341	3283003	677	662	15	3282341	3283003
BPUM_3298	3282958	3283755	3283014	3283754	797	740	57	3283014	3283754
BPUM_3303	3286631	3287125	3286615	3287124	494	509	15	3286615	3287124
BPUM_3306	3290257	3288446	3290244	3288445	1811	1799	12	3290244	3288445
BPUM_3307	3290302	3290853	3290343	3290852	551	509	42	3290343	3290852
BPUM_3319	3301514	3300813	3301507	3300812	701	695	6	3301507	3300812
BPUM_3324	3305689	3306195	3305721	3306194	506	473	33	3305721	3306194
BPUM_3367	3341303	3341088	3341377	3341087	215	290	75	3341377	3341087
BPUM_3395	3370249	3369962	3370182	3369961	287	221	66	3370182	3369961
BPUM_3399	3374416	3373883	3374367	3373882	533	485	48	3374367	3373882
BPUM_3413	3383747	3383076	3383755	3383075	671	680	9	3383755	3383075
BPUM_3418	3388627	3388082	3388560	3388081	545	479	66	3388560	3388081
BPUM_3425	3395658	3394822	3395618	3394821	836	797	39	3395618	3394821
BPUM_3436	3405877	3405098	3405867	3405097	779	770	9	3405867	3405097
BPUM_3450	3416469	3416131	3416384	3416130	338	254	84	3416384	3416130
BPUM_3451	3418044	3416575	3418031	3416574	1469	1457	12	3418031	3416574
BPUM_3464	3432005	3431046	3431992	3431045	959	947	12	3431992	3431045
BPUM_3476	3443658	3443413	3443597	3443412	245	185	60	3443597	3443412
BPUM_3486	3450554	3450937	3450595	3450936	383	341	42	3450595	3450936
BPUM_3502	3465908	3465456	3465853	3465455	452	398	54	3465853	3465455
BPUM_3515	3477232	3478260	3477222	3478259	1028	1037	9	3477222	3478259
BPUM_3527	3493631	3491136	3492958	3491135	2495	1823	672	3492958	3491135
BPUM_3536	3500202	3499858	3500186	3499857	344	329	15	3500186	3499857
BPUM_3542	3506011	3506256	3506052	3506255	245	203	42	3506052	3506255
BPUM_3554	3516054	3515722	3516044	3515721	332	323	9	3516044	3515721
BPUM_3556	3517778	3517972	3517792	3517971	194	179	15	3517792	3517971
BPUM_3557	3518749	3518057	3518733	3518056	692	677	15	3518733	3518056
BPUM_3560	3520850	3522277	3520855	3522276	1427	1421	6	3520855	3522276
BPUM_3565	3528880	3527444	3528861	3527443	1436	1418	18	3528861	3527443
BPUM_3589	3552329	3551319	3552193	3551318	1010	875	135	3552193	3551318
BPUM_3597	3560685	3561701	3560717	3561700	1016	983	33	3560717	3561700
BPUM_3621	3589686	3588757	3589715	3588756	929	959	30	3589715	3588756
BPUM_3631	3596942	3595656	3596926	3595655	1286	1271	15	3596926	3595655
BPUM_3634	3599030	3600292	3599038	3600291	1262	1253	9	3599038	3600291
BPUM_3636	3602621	3603391	3602629	3603390	770	761	9	3602629	3603390
BPUM_3645	3612960	3611995	3612872	3611994	965	878	87	3612872	3611994
BPUM_3664	3631161	3630151	3631133	3630150	1010	983	27	3631133	3630150
BPUM_3665	3633354	3631243	3633425	3631242	2111	2183	72	3633425	3631242
BPUM_3667	3635479	3634607	3635466	3634606	872	860	12	3635478	3634606
BPUM_3671	3637140	3637406	3637157	3637405	266	248	18	3637157	3637405
BPUM_3672	3637403	3637663	3637420	3637662	260	242	18	3637421	3637663
BPUM_3683	3650190	3649654	3650117	3649653	536	464	72	3650117	3649653
BPUM_3687	3654495	3653107	3654485	3653106	1388	1379	9	3654485	3653106
BPUM_3694	3662486	3661875	3662455	3661874	611	581	30	3662455	3661874
BPUM_3706	3675637	3673649	3675627	3673648	1988	1979	9	3675627	3673648
BPUM_3712	3680119	3681726	3680136	3681725	1607	1589	18	3680136	3681725
BPUM_3723	3689952	3691295	3689975	3691294	1343	1319	24	3689975	3691294
BPUM_3725	3692805	3691747	3692795	3691746	1058	1049	9	3692795	3691746
BPUM_3726	3692827	3693501	3692874	3693500	674	626	48	3692874	3693500
BPUM_3727	3694387	3693527	3694380	3693526	860	854	6	3694380	3693526
BPUM_3728	3695174	3694374	3695134	3694373	800	761	39	3695134	3694373
* these are coordinates in the earlier version of the B. pumilus SAFR-032 genome (CP000813.1) submitted in 2007
~ these are coordinated in the PGAP version
^ these are coordinates in the PGAP version after they were either accepted as such or fixed by us, as decribed in the paper
