# Supplementary material for: Bacillus pumilus SAFR-032 Genome Revisited: Sequence Update and Re-Annotation
Source: PLoS One. 2016 Jun 28;11(6):e0157331. doi: 10.1371/journal.pone.0157331 (PMC4924849; doi:10.1371/journal.pone.0157331)
Supplement: S3 Table — (XLSX) [file pone.0157331.s005.xlsx]

## Sheet: Pseudogenes - 2007 version
Locus tag	Start	End	Name
BPUM_0125	122208	122411	HP
BPUM_0225	219773	220631	hypothetical membrane protein YxkD
BPUM_0294	292877	292105	SAM-dependent methyltransferase YcgJ
BPUM_0331	368195	372250	hypothetical cell surface protein
BPUM_0342	380900	382339	APC family amino acid-polyamine-organocation transporter RocE
BPUM_0536	573007	573423	HP
BPUM_0551	590287	590535	transcriptional regulator
BPUM_0579	616103	616315	integrase
BPUM_0669	748893	747689	MFS family major facilitator transporter, macrolide:cation symporter
BPUM_0701	779803	780606	HP
BPUM_0704	783843	786719	collagen triple helix repeat protein
BPUM_0731	812940	813292	HP
BPUM_0768	855446	856696	collagen binding surface protein
BPUM_0778	862552	862223	hypothetical membrane protein YfjF
BPUM_1229	1291461	1291858	HP
BPUM_1548	1598298	1599031	ribosomal protein S2 RpsB
BPUM_1644	1704490	1704951	possible response regulator~bipartite response regulator YqaQ
BPUM_1647	1706084	1706556	possible DNA binding protein YjcR
BPUM_1648	1706623	1707559	possible hypothetical bacteriophage protein~frameshift YqbB
BPUM_1678	1734561	1735271	HP YdfS
BPUM_1715	1765494	1766041	maltose O-acetyltransferase
BPUM_1718	1769022	1768282	alcohol dehydrogenase
BPUM_1719	1769188	1769752	LIV-E family branched chain amino acid exporter C subunit
BPUM_1720	1769825	1770139	LIV-E family branched chain amino acid exporter D subunit AzlD
BPUM_1726	1774218	1773907	possible transcriptional regulator
BPUM_1734	1778658	1778230	HP
BPUM_1798	1847127	1846630	HP
BPUM_1866	1933815	1932488	cell wall hydrolase~YojL~frameshift
BPUM_2086	2122632	2121534	S8 family serine endopeptidase~subtilisin SprE~frameshift AprE2
BPUM_2315	2323790	2324170	DNA-directed RNA polymerase sigma subunit
BPUM_2318	2325326	2325030	possible NUDIX hydrolase
BPUM_2397	2408479	2407204	histidine--tRNA ligase~frameshift HisS
BPUM_2405	2417176	2417048	HP
BPUM_2428	2438283	2439469	cysteine desulfurase~NifS (IscS)
BPUM_2486	2497277	2497161	hypothetical bacteriophage protein
BPUM_2532	2542044	2541412	initiation factor IF3 InfC
BPUM_2544	2554954	2554497	possible transcriptional regulator~frameshift YtcG
BPUM_2578	2591398	2590845	molybdopterin precursor biosynthesis protein~frameshift
BPUM_2603	2617045	2615902	cysteine desulfurase~NifZ~frameshift
BPUM_2730	2742225	2743366	FtsW/RodA/SpoVE family cell division protein~frameshift
BPUM_2781	2782943	2781587	transposase~frameshift
BPUM_2920	2913370	2914050	hypothetical membrane protein~YrkO
BPUM_3212	3185842	3185660	HP
BPUM_3351	3329309	3328024	transcription terminator Rho~frameshift
BPUM_3409	3380357	3379959	HP
BPUM_3443	3410558	3411917	aldehyde dehydrogenase (NAD(+))~frameshift YwdH
BPUM_3491	3454780	3454850	glutamine ABC superfamily ATP binding cassette transporter, membrane/binding protein
BPUM_3527	3493631	3491136	possible siderophore
BPUM_3528	3494110	3493652	cell surface protein
BPUM_3533	3497844	3498020	fosfomycin resistance protein~YyndN (FosB)
BPUM_3539	3502531	3501973	mannonate dehydratase UxuA
HP - hypothetical protein

## Sheet: Pseudogenes annotated by PGAP
Locus tag	Start	End	Name
BPUM_03870*	215612	215990	HP
BPUM_0225	243023	243854	HP
BPUM_0294	316100	315328	methyltransferase
BPUM_0331	391427	395473	cell surface protein
BPUM_0342	404165	405555	amino acid permease
BPUM_0408*	476004	477557	HP YqcG
BPUM_0469*	532232	531864	HP
BPUM_0658*	737889	738338	SMI1 / KNR4 family protein
BPUM_0669	748892	747688	permease
BPUM_03975*	784145	785041	HP
BPUM_03980*	785177	786718	HP
BPUM_0731	812860	813291	terpene synthase
BPUM_0778	862551	862222	HP
BPUM_0955*	1031234	1031629	HP
BPUM_1229	1291460	1291857	MepB family HP
BPUM_1548	1598297	1599030	30S ribosomal protein S2
BPUM_1550*	1600209	1600862	UMP kinase PyrH
BPUM_1638*	1701044	1701245	phage portal protein
BPUM_1644	1704496	1704950	HP
BPUM_1647	1706038	1706488	HP
BPUM_1648	1706622	1707542	HP
BPUM_1654*	1713309	1714031	HP
BPUM_1678	1734560	1735270	HP
BPUM_1715	1765493	1766040	acetyltransferase
BPUM_1719	1769187	1769792	branched-chain amino acid transporter AzlC
BPUM_1720	1769824	1770141	branched-chain amino acid transporter AzlD
BPUM_1726	1774256	1773846	TetR family transcriptional regulator
BPUM_1734	1778693	1778229	choline esterase
BPUM_1804*	1851150	1856747	collagen triple helix repeat protein
BPUM_1866	1933814	1932487	D-gamma-glutamyl-meso-diaminopimelic acid endopeptidase
BPUM_1867*	1934848	1934234	HP YojJ
BPUM_2032*	2077484	2077092	HP YpbF
BPUM_2060*	2101291	2100695	3,4-dihydroxy-2-butanone 4-phosphate synthase
BPUM_2086	2122631	2121533	peptidase S8
BPUM_2239*	2256407	2255595	internalin
BPUM_2315	2323789	2324169	HP
BPUM_2318	2325457	2325029	DNA mismatch repair protein MutT
BPUM_2397	2408478	2407203	histidyl-tRNA synthetase
BPUM_2428	2438291	2439429	cysteine desulfurase
BPUM_2544	2554953	2554496	transcriptional regulator NrdR
BPUM_2578	2591358	2590844	molybdenum cofactor biosynthesis protein B
BPUM_2603	2617044	2615901	cysteine desulfurase
BPUM_2614*	2627639	2627941	possible antibiotic biosynthesis monooxygenase
BPUM_2627*	2642711	2639968	FtsK/SpoIIIE family cell division protein FtsK
BPUM_2730	2742224	2743365	cell division protein FtsW homolog
BPUM_2774*	2777864	2777478	holliday junction resolvase
BPUM_2781	2782942	2781586	transposase
BPUM_2920	2913369	2914049	HP
BPUM_3000*	2984506	2985006	HP YvsG
BPUM_3213*	3186245	3185814	hypothetical secreted protein
BPUM_3351	3329308	3328023	transcription termination factor Rho
BPUM_3409	3380356	3379958	HP
BPUM_3443	3410557	3411916	aldehyde dehydrogenase
BPUM_04340*	3413583	3413923	general stress protein 17m
BPUM_3533	3497772	3498019	HP
BPUM_3539	3502530	3502008	mannonate dehydratase
BPUM_3669*	3636440	3636099	Darcynin 2
BPUM_3707*	3676614	3675658	HP
HP - hypothetical protein
* New/extra pseudogenes annotated by PGAP

## Sheet: Pseudogenes - corrected list
Locus tag	Start	End	Name
BPUM_03870*	215612	215990	HP
BPUM_0225	243023	243854	HP
BPUM_0294	316100	315328	methyltransferase
BPUM_0331	391427	395473	cell surface protein
BPUM_0342	404165	405555	amino acid permease
BPUM_0658*	737889	738338	SMI1 / KNR4 family protein
BPUM_0669	748892	747688	permease
BPUM_03975*	784145	785041	HP
BPUM_03980*	785177	786718	HP
BPUM_0731	812860	813291	terpene synthase
BPUM_0778	862551	862222	HP
BPUM_1229	1291460	1291857	MepB family HP
BPUM_1548	1598297	1599030	30S ribosomal protein S2
BPUM_1638*	1701044	1701245	phage portal protein
BPUM_1644	1704496	1704950	HP
BPUM_1647	1706038	1706488	HP
BPUM_1648	1706622	1707542	HP
BPUM_1654*	1713309	1714031	HP
BPUM_1678	1734560	1735270	HP
BPUM_1715	1765493	1766040	acetyltransferase
BPUM_1719	1769187	1769792	branched-chain amino acid transporter AzlC
BPUM_1720	1769824	1770141	branched-chain amino acid transporter AzlD
BPUM_1726	1774256	1773846	TetR family transcriptional regulator
BPUM_1734	1778693	1778229	choline esterase
BPUM_1866	1933814	1932487	D-gamma-glutamyl-meso-diaminopimelic acid endopeptidase
BPUM_2086	2122631	2121533	peptidase S8
BPUM_2239*	2256407	2255595	internalin
BPUM_2315	2323789	2324169	HP
BPUM_2318	2325457	2325029	DNA mismatch repair protein MutT
BPUM_2397	2408478	2407203	histidyl-tRNA synthetase
BPUM_2428	2438291	2439429	cysteine desulfurase
BPUM_2544	2554953	2554496	transcriptional regulator NrdR
BPUM_2578	2591358	2590844	molybdenum cofactor biosynthesis protein B
BPUM_2603	2617044	2615901	cysteine desulfurase
BPUM_2627*	2642711	2639968	FtsK/SpoIIIE family cell division protein FtsK
BPUM_2730	2742224	2743365	cell division protein FtsW homolog
BPUM_2781	2782942	2781586	transposase
BPUM_2920	2913369	2914049	HP
BPUM_3351	3329308	3328023	transcription termination factor Rho
BPUM_3409	3380356	3379958	HP
BPUM_3443	3410557	3411916	aldehyde dehydrogenase
BPUM_04340/BPUM_3447 #	3413759	3413923	general stress protein 17m
BPUM_3533	3497772	3498019	HP
BPUM_3539	3502530	3502008	mannonate dehydratase
BPUM_3669*	3636440	3636099	Darcynin 2
* New / extra pseudogenes annotated by PGAP and retained as pseudogenes after alignment analysis
# Part of the pseudogene BPUM_04340 annotated by PGAP is now the ORF BPUM_3446 and the remaining portion is now the pseudogene BPUM_3447
HP - hypothetical protein

## Sheet: Pseudogenes updated to ORFs
Locus tag	Start	End	Gene/ORF product
BPUM_0408	476004	477557	HP YqcG
BPUM_0469	532232	531864	HP
BPUM_0955	1031234	1031629	HP
BPUM_1550	1600209	1600862	UMP kinase PyrH
BPUM_1804	1851150	1856747	collagen triple helix repeat protein
BPUM_1867	1934848	1934234	HP YojJ
BPUM_2032	2077484	2077092	HP YpbF
BPUM_2614	2627639	2627941	possible antibiotic biosynthesis monooxygenase
BPUM_2774	2777864	2777478	holliday junction resolvase
BPUM_3000	2984506	2985006	HP YvsG
BPUM_3213	3186245	3185814	hypothetical secreted protein
BPUM_04340/BPUM_3446 *	3413583	3413762	general stress protein 17m
BPUM_3707	3676614	3675658	HP
BPUM_2060	2101291	2100695	3,4-dihydroxy-2-butanone 4-phosphate synthase
HP - hypothetical protein
* Part of the pseudogene BPUM_04340 annotated by PGAP is now the ORF BPUM_3446 and the remaining portion is now the pseudogene BPUM_3447
