# Supplementary material for: Bacillus pumilus SAFR-032 Genome Revisited: Sequence Update and Re-Annotation
Source: PLoS One. 2016 Jun 28;11(6):e0157331. doi: 10.1371/journal.pone.0157331 (PMC4924849; doi:10.1371/journal.pone.0157331)
Supplement: S4 Table — (XLSX) [file pone.0157331.s006.xlsx]

## Sheet: New genes - PGAP
Locus tag of the gene/ORF in PGAP's new version	Coordinates		Gene/protein product
	Start	End
BPUM_03795	92636	93991	transposase
BPUM_03835	166486	166557	tRNA-Thr
BPUM_03875	340512	341315	ABC transporter permease
BPUM_03880	456588	456854	HP
BPUM_03955	591491	591874	HP
BPUM_03960	675860	676840	HP
BPUM_03965	680917	690003	non-ribosomal peptide synthetase
BPUM_03970	764155	764382	HP
BPUM_04085	935025	933670	transposase
BPUM_04090	1068691	1069203	signal peptidase
BPUM_04095	1070651	1071073	transcriptional regulator
BPUM_04100	1071963	1072373	oxidoreductase
BPUM_04105	1073016	1072570	HP
BPUM_04110	1089248	1089670	HP
BPUM_04115	1095303	1096778	capsular biosynthesis protein CpsH
BPUM_04125	1267153	1267905	NADH dehydrogenase
BPUM_04130	1408377	1408165	HP
BPUM_04135	1419001	1417646	transposase
BPUM_04140	1499022	1499222	HP
BPUM_04145	1643622	1644848	MFS transporter
BPUM_04150	1663554	1663775	HP
BPUM_04155	1751555	1751154	spore coat protein
BPUM_04160	1758750	1758559	HP
BPUM_04165	1768580	1768281	HP
BPUM_04170	2000843	2000646	HP
BPUM_04175	2012657	2012421	HP
BPUM_nc0017	2082854	2082723	FMN riboswitch
BPUM_nc0025	2102349	2102207	FMN riboswitch
BPUM_04185	2278719	2278333	diacylglycerol kinase
BPUM_04195	2713953	2714099	ABC transporter ATP-binding protein
BPUM_04200	2717569	2717769	HP
BPUM_04335	3439518	3439658	competence protein ComFC
BPUM_04345	3454778	3454134	HP
BPUM_04350	3439519	3439659	antirepressor
BPUM_04355	3454779	3454135	nickel transporter
BPUM_04360	3455613	3454849	glutamine ABC transporter substrate-binding protein
BPUM_04365	3493630	3492977	cell surface protein
BPUM_04370	3605939	3605751	HP
HP - hypothetical protein

## Sheet: New pseudogenes - PGAP
Locus tag in the PGAP's new version	Start	End	Description
BPUM_03870	215612	215990	pseudogene of HP
BPUM_03975	784145	785041	pseudogene of HP
BPUM_03980	785177	786718	pseudogene of HP
HP - hypothetical protein
